# Supplementary material for: Structure and genome editing of type I-B CRISPR-Cas
Source: Nat Commun. 2024 May 15;15:4126. doi: 10.1038/s41467-024-48598-2 (PMC11096372; doi:10.1038/s41467-024-48598-2)
Supplement: Supplementary file 4 — Source data [file 41467_2024_48598_MOESM4_ESM.zip]

Archive with 4 entries (4 files):
- Figure 1 source data.xlsx
- Figure 5C source data.xlsx
- Figure S1 source data.xlsx
- Figure S8 source data.xlsx
