# Supplementary material for: Structure and genome editing of type I-B CRISPR-Cas
Source: Nat Commun. 2024 May 15;15:4126. doi: 10.1038/s41467-024-48598-2 (PMC11096372; doi:10.1038/s41467-024-48598-2)
Supplement: Supplementary file 4 — Source data [file 41467_2024_48598_MOESM4_ESM.zip › Figure 5C source data.xlsx]

## Sheet: Sheet1
	Figure 5C editing efficiency
	NT	G1	G2
	0.51	32.5	35.6
	0.53	34.8	34.2
	0.4	31.2	41.2
	0.36	38.8	33.5
	0.62	40.5	37.1
