# Supplementary material for: Structure and genome editing of type I-B CRISPR-Cas
Source: Nat Commun. 2024 May 15;15:4126. doi: 10.1038/s41467-024-48598-2 (PMC11096372; doi:10.1038/s41467-024-48598-2)
Supplement: Supplementary file 4 — Source data [file 41467_2024_48598_MOESM4_ESM.zip › Figure S1 source data.xlsx]

## Sheet: Sheet1
	Figure S1B for binding affinity calculation
ATN		Concentration of Cascade (nM)	ATA			ATT			ATC			ATG
		0	0	0	0	0	0	0	0	0	0	0	0	0
		3.125	1.28276	4.18475	3.18276	4.89143	6.83837	4.01723	5.56646	5.89788	5.62712	5.29798	4.21875	5.28524
		6.25	5.44676	5.7105	4.18156	13.232	12.8641	12.0114	6.03372	6.68482	5.91824	15.383	15.4341	14.4387
		12.5	15.936	11.2613	11.7931	24.0307	16.4832	21.854	15.94	16.3852	14.3501	31.2279	21.8335	22.1773
		25	61.241	48.3569	36.0197	27.7755	26.3684	25.8949	30.1486	24.4072	31.9242	70.8766	64.5365	66.1066
		50	89.525	86.2741	86.6358	53.786	49.7354	65.4545	65.5474	51.859	45.0347	92.2155	90.8959	87.3223
		100	89.9912	89.1333	91.7715	85.1676	84.8381	83.971	91.5218	92.4781	81.5701	93.3029	93.1401	89.5994
		200	96.78	95.0994	93.9912	91.36	92.8116	92.0981	92.8661	90.5199	94.1721	97.1364	95.4214	98.9097
ACN		Concentration of Cascade (nM)	ACA			ACT			ACC			ACG
		0	0	0	0	0	0	0	0	0	0	0	0	0
		3.125	3.91273	2.45906	4.61519	0.479572	3.72987	0.91775	2.58465	5.19294	3.26878	3.00858	4.19182	6.19285
		6.25	9.03287	3.73491	5.48597	8.71259	14.5114	8.54981	8.16491	8.17039	8.75619	10.4922	8.66375	14.7421
		12.5	11.7673	6.01231	14.1445	12.4417	14.4618	13.3548	11.2174	10.6518	10.8146	26.3423	10.6561	26.003
		25	26.5168	17.2056	28.81	22.2908	23.4975	20.5834	18.2571	21.2293	22.281	77.415	34.4877	72.5911
		50	51.8137	45.4168	47.6963	41.5735	43.2449	38.6909	47.3113	52.0912	50.8243	79.7807	72.079	79.0489
		100	74.0547	78.5856	75.6286	63.7184	62.7493	62.8744	76.6142	73.2054	71.5953	89.7435	85.246	84.6526
		200	86.0161	94.7916	89.9675	84.4079	86.1654	82.5627	91.2596	91.3363	87.8427	94.0327	94.3987	89.9416
	Figure S1D for binding affinity calculation
NTG		Concentration of Cascade (nM)	ATG			TTG			CTG			GTG
		0	0	0	0	0	0	0	0	0	0	0	0	0
		3.125	5.29798	4.21875	5.28524	6.1815	7.6925	5.0595	3.527	5.9965	4.873	2.6239	2.9145	3.3705
		6.25	15.383	15.4341	14.4387	10.5865	7.5285	9.7665	4.103	6.9145	4.9985	9.4165	6.0305	8.136
		12.5	31.2279	21.8335	22.1773	19.586	10.517	15.903	7.069	5.6245	8.2655	14.086	8.2205	6.2845
		25	70.8766	64.5365	66.1066	24.166	17.7165	16.1225	19.08	21.4375	19.392	21.671	19.1825	21.077
		50	92.2155	90.8959	87.3223	33.824	37.9255	40.9825	25.6885	33.2585	29.2965	35.887	35.07	27.394
		100	93.3029	93.1401	89.5994	43.517	49.8135	42.9585	38.363	40.545	40.183	41.145	45.3935	40.5275
		200	97.1364	95.4214	98.9097	56.634	54.102	49.534	50.095	57.314	48.998	48.257	50.9985	53.5335
NCG		Concentration of Cascade (nM)	ACG			TCG			CCG			GCG
		0	0	0	0	0	0	0	0	0	0	0	0	0
		3.125	3.00858	4.19182	6.19285	6.398	3.62	4.773	6.654	6.868	5.126	10.907	4.9465	8.119
		6.25	10.4922	8.66375	14.7421	10.8055	7.5905	8.293	9.513	8.0355	12.2435	13.837	6.0455	6.881
		12.5	26.3423	10.6561	26.003	10.0325	15.737	15.975	19.693	18.1115	18.203	14.308	8.479	14.8525
		25	77.415	34.4877	72.5911	18.58	16.635	18.568	19.317	23.668	20.7045	31.6695	20.09	19.699
		50	79.7807	72.079	79.0489	37.825	35.4585	39.1235	39.3575	33.3745	30.084	39.1015	28.4775	26.275
		100	89.7435	85.246	84.6526	47.99	45.221	46.3485	41.5915	41.153	49.3005	42.269	34.965	36.487
		200	94.0327	94.3987	89.9416	62.9	62.8375	53.813	55.3525	56.137	61.7795	50.8415	58.486	46.6125
