# Supplementary material for: Structure and genome editing of type I-B CRISPR-Cas
Source: Nat Commun. 2024 May 15;15:4126. doi: 10.1038/s41467-024-48598-2 (PMC11096372; doi:10.1038/s41467-024-48598-2)
Supplement: Supplementary file 4 — Source data [file 41467_2024_48598_MOESM4_ESM.zip › Figure S8 source data.xlsx]

## Sheet: Sheet1
Figure S8C editing efficiency
NT
0.35	0.37	0.75	0.55	0.39	0.62
mature crRNA
34.8	32	33.6	31.6	25	31.2
pre-crRNA
13	14.4	17.5	11.7	10.1	12.3
